# Supplementary material for: Activity and Selectivity of Novel Chemical Metallic Complexes with Potential Anticancer Effects on Melanoma Cells
Source: Molecules. 2023 Jun 19;28(12):4851. doi: 10.3390/molecules28124851 (PMC10303371; doi:10.3390/molecules28124851)
Supplement: Supplementary file 1 [file molecules-28-04851-s001.zip]

Archive with 1 entries (1 files):
- molecules-2372574-supplementary.pdf
